# Supplementary material for: Synthesis and In Vitro Comparison of DOTA, NODAGA and 15-5 Macrocycles as Chelators for the 64Cu-Labelling of Immunoconjugates
Source: Molecules. 2022 Dec 22;28(1):75. doi: 10.3390/molecules28010075 (PMC9822305; doi:10.3390/molecules28010075)
Supplement: Supplementary file 1 [file molecules-28-00075-s001.zip]

Archive with 1 entries (1 files):
- molecules-2079072-supplementary.pdf
